# Supplementary material for: Safety, Tolerability, and Immunogenicity of aH5N1 Vaccine in Adults with and Without Underlying Immunosuppressive Conditions
Source: Vaccines (Basel). 2025 Apr 1;13(4):379. doi: 10.3390/vaccines13040379 (PMC12030940; doi:10.3390/vaccines13040379)
Supplement: Supplementary file 1 [file vaccines-13-00379-s001.zip]

Archive with 1 entries (1 files):
- vaccines-3461229-supplementary.pdf
